# Supplementary material for: Relationship between Pain, Somatisation, and Emotional Awareness in Primary School Children
Source: Pain Res Treat. 2018 Nov 12;2018:4316234. doi: 10.1155/2018/4316234 (PMC6260528; doi:10.1155/2018/4316234)
Supplement: Supplementary Materials — Table showing mean (sD) of all variables related to the original sample of 484 elementary schoolchildren used to support the results of this study. The variables studied have been divided by gender and age. [file 4316234.f1.xlsx]

## Sheet: Foglio1
Table supplemental material: gender and age means (sD) of pain, somatizations and QoL in the original 484 school children sample
		Total							<8							≥8
		Males			Females				Males			Females				Males			Females
	N	xM	sD	N	xM	sD		N	xM	sD	N	xM	sD		N	xM	sD	N	xM	sD
Age	258	7.82	0.64	226	7.75	0.68		81	6.98	0.27	86	7.01	0.25		182	8.17	0.36	135	8.20	0.43
LEAS Se		31.70	4.50		32.56	4.60			30.13	4.84		31.31	4.94			32.21	4.25		33.12	4.28
LEAS Others		30.50	4.71		31.38	4.78			29.87	4.18		31.21	5.12			30.65	4.89		31.39	4.50
LEAS total		33.78	4.31		34.59	4.43			32.61	4.63		33.44	4.79			34.14	4.14		35.12	4.13
Language		29.58	5.82		28.75	5.93			27.89	5.19		28.00	6.18			30.13	5.96		29.09	5.84
CSI		14.62	8.94		15.16	8.22			13.94	9.67		14.87	8.70			14.88	8.67		15.36	7.92
Kidscreen 10		33.35	6.43		33.08	6.47			31.98	7.47		33.75	6.26			33.89	5.90		32.69	6.59
Pain Intensity		1.44	0.97		1.57	0.92			1.40	1.03		1.53	0.96			1.46	0.95		1.60	0.90
Widespread pain		2.56	1.87		2.77	1.84			2.25	1.81		2.65	1.80			2.69	1.89		2.84	1.87
Back pain		0.51	0.75		0.49	0.72			0.45	0.78		0.51	0.84			0.53	0.75		0.48	0.65
Chest Pain		0.34	0.60		0.31	0.58			0.30	0.52		0.25	0.54			0.35	0.63		0.35	0.61
Limbs Pain		0.89	0.96		0.90	0.88			0.77	1.00		0.78	0.89			0.93	0.94		0.96	0.86
Abdominal Pain		0.71	0.81		0.84	0.86			0.58	0.81		0.96	0.90			0.75	0.81		0.77	0.83
Headache		0.78	0.84		0.97	0.93			0.81	0.91		0.93	0.86			0.76	0.80		0.98	0.98
Sore Muscles		0.36	0.67		0.43	0.68			0.37	0.75		0.43	0.66			0.36	0.63		0.42	0.70
